# Supplementary material for: Molecular and serological surveys of canine distemper virus: A meta-analysis of cross-sectional studies
Source: PLoS One. 2019 May 29;14(5):e0217594. doi: 10.1371/journal.pone.0217594 (PMC6541297; doi:10.1371/journal.pone.0217594)
Supplement: S3 File — (XLSX) [file pone.0217594.s003.xlsx]

## Sheet: Crude Dados CDV
	CDV positivity?			CDV INFECTION IN DOMESTIC DOGS: META-ANALYSIS
Author	Yes	No	Total	Method	Specimen	Study setting
Alves et al 2018	32	45	77	Nested PCR (N gene)	Fecal samples	Brazil
Chen et al 2018	58	74	132	RT-PCR (N gene)	Blood samples	China
Li Chunqiu et al 2018	50	151	201	Nested PCR (N gene)	Fecal samples	China
Mira et al 2018	33	58	91	RT-PCR (P gene)	Ocular, nasal and rectal swabs or organ	Italy
Silva et al 2018	40	106	146	RT-PCR	Blood sample	Brazil
Wang et al 2018	36	137	173	RT-PCR (H gene)	Blood samples	China
Ashmi et al 2017	21	69	90	Nested PCR (N gene)	Ocular and nasal swabs	India
Athanasiou et al 2017	19	38	57	RT-PCR (L gene); IFA	Ocular swabs	Greece
Dowgier et al 2017	0	219	219	qPCR	Fecal samples and/or rectal swabs	Italy
Luo et al 2017	685	1721	2406	Rapid test kits (CDV antigen)	Secretions of eyes and nasal cavities	China
Ki et al 2017	68	82	150	Rapid test kits (CDV antigen)	Blood sample	Nigeria
Decaro et al 2016	0	78	78	qPCR	Nasal and/or oropharyngeal swabs	Italy
Fischer et al 2016	89	86	175	Immunochromatography and nested PCR (N gene)	Whole blood, urine, rectal and conjunctive swabs	Brazil
Dong et al 2015	33	34	67	RT-PCR (N gene)	Pooled sample	China
Lavan et al 2015	37	466	503	qPCR assays	Conjunctival, nasal and pharyngeal swab	United Sates of America
Romanutti et al 2015	84	152	236	RT-PCR (N gene)	Clotted blood samples	Argentina
Budaszewski et al 2014	155	231	386	Nested PCR (N gene)	Rectal swabs	Brazil
Gizzi et al 2014	9	95	104	qPCR	Fecal samples	Brazil
Alcade et al 2013	44	56	100	Nested PCR (N gene)	Urine samples	Brazil
Di Francesco et al 2012	30	23	53	Hemi nested PCR (N gene)	Pooled sample	Italy
Posuwan et al 2010	5	206	211	Nested PCR (N gene)	Nasal sample	Thailand
Dong-Jun et al 2008	29	37	66	Nested PCR (N gene)	Blood samples	South Korea
Calderon et al 2007	73	26	99	RT-PCR (N gene)	Clotted blood samples	Argentina
Negrão et al 2007	125	63	188	RT-PCR (N gene)	Urine and blood samples	Brazil
Cho et al 2005	35	15	50	RT-PCR	Blood samples	South Korea
Gebara et al 2004	41	46	87	RT-PCR (N gene)	Urine samples	Brazil
Józwik et al 2002	50	174	224	Immunofluorescence assay	Conjunctival, nasal and genital tract mucous membranes	Poland
Kim et al 2001	45	6	51	RT-PCR and Nested PCR (N gene)	Blood samples	South Korea
Present study	48	93	141	Nested PCR (N gene)	Blood samples/conjunctival,ocular swabs	Brazil
Jin et al 2017	89	36	125	ELISA (IgG)	Blood samples	China
Curi et al 2016	48	272	320	Serum neutralization	Blood samples	Brazil
Diaz et al 2016	30	53	83	ELISA (IgG)	Blood samples	Galapagos
Acosta-Jamett et al 2015	257	243	500	ELISA (IgG)	Blood samples	Chile
Belsare et al 2014	105	41	146	ELISA (IgG)	Blood samples	India
Castanheira et al 2014	45	43	88	ELISA (IgG)	Rectal swabs	Cape Verde
Fung et al 2014	48	30	78	Serum neutralization	Blood samples	Panama
Lúcio et al 2014	94	10	104	IC (Ab)	Blood samples	Brazil
McRee et al 2014	75	150	225	ELISA (IgG)	Blood samples	Zimbabwe
Sepúlveda et al 2014	25	34	59	Microneutralization test	Blood samples	Chile
Furtado et al 2013	71	103	174	Serum neutralization	Blood samples	Brazil
Garde et al 2013	54	50	104	ELISA (IgM)	Blood samples	Chile
Woodroffe et al 2012	88	96	184	Serum neutralization	Blood samples	Kenya
Acosta-Jamett et al 2011	224	168	392	Microneutralization test	Blood samples	Chile
Albrechtová et al 2011	43	192	235	Indirect immunofluorescent (Antibodies detection)	Blood samples	Kenya
Curi et al 2010	46	24	70	Serum neutralization	Blood samples	Brazil
Gowtage-Sequeira et al 2009	33	57	90	Serum neutralization	Blood samples	Namibia
Hass et al 2008	21	31	52	Serum neutralization	Blood samples	Brazil
Levy et al 2008	21	74	95	Serum neutralization	Blood samples	Galapagos
Nava et al 2008	45	66	111	Serum neutralization	Blood samples	Brazil
Avizeh et al 2007	17	80	97	Indirect fluorescent assay (Antibodies detection)	Blood samples	Iran
Dezengrini et al 2007	223	594	817	Serum neutralization	Blood samples	Brazil
Latha et al 2007	112	48	160	Elisa	Conjunctival samples	India
Gencay et al 2004	55	554	609	Serum neutralization	Blood samples	Turkey
Number of fatalities in Canine distemper
	Fatalities?
Author	Yes	No	Total	Clinical signs
Mira et al 2018	7	3	10	Neurological, respiratory, or enteric signs
Fischer et al 2016	42	42	84	Gastroenteritis, nasal secretion, diarrhea and neurological signs
Gebara et al 2005	24	17	41	Gastroenteritis, nasal secretion, cough and neurological signs
Present study	7	3	10	Systemic, neurological signs, cough and ocular/nasal secretion
	CDV POS
	Clinical signs
Author	Yes	No	Total	Clinical signs
An DJ et al 2008	31	0	31	Systemic (Fever; lack of appetite; vomiting; diarrhea)
	7	24	31	Gastrointestinal signs (diarrhea)
	3	28	31	Vomit
Mira et al 2018	33	58	91	Systemic and Neurological signs
Alves CDBT et al 2018	32	45	77	Gastrointestinal signs
Li C et al 2018	50	151	201	Diarrhea
Gebara et al 2004	21	20	41	Systemic
	11	26	37	Neurological signs
	9	0	9	Systemic and Neurological signs
Negrão FJ et al 2007	42	51	93	Systemic
	7	4	11	Neurological sign
	76	8	84	Systemic and Neurological signs
Calderon et al 2007	18	4	22	Ocular
	9	13	22	Respiratory
	7	15	22	Gastrointestinal signs
	12	10	22	Neurological signs
Fischer et al 2016	69	17	86	Ocular
	32	54	86	Gastrointestinal signs
	45	41	86	Neurological signs
	19	67	86	Vomit
Budaszewski et al 2014	23	67	90	Ocular
	21	69	90	Respiratory
	41	49	90	Gastrointestinal signs
	26	64	90	Neurological signs
	12	78	90	Dermatological signs (nose and/or foot hyperkeratosis and abdominal pustules)
Frisk et al 1999	11	17	28	Respiratory (catarrhalic)
Gizzi et al 2014	9	95	104	Diarrhea
Latha et al 2007	112	48	160	Systemic and Neurological signs
Di Francesco et al 2012	30	23	53	Neurological, respiratory, and/or gastrointestinal signs
Posuwan et al 2010	2	107	109	Respiratory
Wang et al 2018	36	137	173	Systemic and Neurological signs
Present study	11	10	21	Respiratory
	18	40	58	Systemic
	22	48	70	Neurological signs
	11	25	36	Ocular
	3	10	13	Vomit
	3	7	10	Diarrhea
	CDV POS
Author	Yes	No	Total	Sample type	Diagnostic
An DJ et al 2008	21	32	53	Nasal irrigation fluids	Nested PCR
	15	24	39	Conjunctival swab
	29	37	66	Blood lymphocyte samples
	18	35	53	Nasal irrigation fluids	Immunochromatography
	15	24	39	Conjunctival swab
	26	40	66	Blood lymphocyte samples
Alves CDBT et al 2018	32	45	77	Fecal samples	Nested PCR
Ashmi et al 2017	19	71	90	Ocular and nasal swabs	RT-PCR
	21	69	90		Nested PCR
Castanheira et al 2014	45	43	88	Blood samples/Plasma	Elisa Kit (IgG)
	6	47	53	Rectal swabs	qPCR
Gencay et al 2004	55	554	609	Blood samples/Serum	Virus neutralization assay
McRee et al 2013	75	150	225	Serum	Elisa
Li et al 2018	50	151	201	Fecal samples	RT-PCR
Gebara et al 2004	41	46	87	Urine samples	RT-PCR
Negrão et al 2007	113	75	188	Urine samples	RT-PCR
	88	100	188	EDTA blood samples (leucocytes)	RT-PCR
Romanutti et al 2016	84	152	236	Clotted blood samples	RT-PCR
Calderon et al 2007	73	26	99	Clotted blood samples	RT-PCR
Jin et al 2017	90	35	125	Blood samples	Elisa (IgG)
Fischer et al 2016	43	60	103	Conjunctival swab	Immunochromatography
	81	91	172	Blood samples	qPCR
Curi et al 2016	48	272	320	Blood samples/Serum	Serum neutralization
Acosta-Jamett et al 2015	257	243	500	Blood samples/Serum	Elisa
Fung et al 2014	48	30	78	Blood samples/Serum	Serum neutralization
Sepúlveda et al 2014	25	34	59	Serum samples	Microneutralization test
Furtado et al 2013	71	103	174	Blood samples/Serum	Serum neutralization
Woodroffe et al 2012	88	96	184	Blood samples/Serum	Serum neutralization
Acosta-Jamett et al 2011	224	168	392	Blood samples/Serum	Microneutralization test
Gowtage-Sequeira et al 2009	33	57	90	Blood samples/Serum	Serum neutralization
Nava et al 2008	45	66	111	Blood samples/Serum	Serum neutralization
Avizeh et al 2007	17	80	97	Blood samples/Serum	Immunofluorescence assay (IFA) (IgG)
Diaz et al 2016	30	53	83	Whole blood samples	Elisa (IgG)
Budaszewski et al 2014	155	231	386	Rectal swabs	Nested PCR
Dowgier et al 2017	0	90	90	Fecal samples and rectal swabs	qPCR
Hass et al 2008	21	31	52	Blood samples/Serum	Serum neutralization
Levy et al 2008	21	74	95	Blood samples/Plasma	Serum neutralization
Józwik et al 2002	50	174	224	Mucous membranes (conjunctival, nasal and genital)	Immunofluorescence assay (IFA) (Antigen)
Furtado et al 2016	25	10	35	Blood samples/Serum	Serum neutralization
Albrechtová et al 2011	43	192	235	Blood samples/Serum	Immunofluorescence assay (IgG)
Lavan et al 2015	37	466	503	Ocular and nasal swabs	qPCR
Decaro et al 2016	0	78	78	Nasal and/or oropharyngeal swabs	qPCR
Kim et al 2001	15	36	51	PBMC Samples	RT-PCR
	45	6	51		Nested PCR
Dezengrini et al 2007	223	594	817	Blood samples/Serum	Serum neutralization
Garde et al 2013	54	50	104	Blood samples/Serum	Elisa (IgM)
Curi et al 2010	46	24	70	Blood samples/Serum	Microneutralization test
Luo et al 2017	685	1721	2406	Secretions of eyes, nasal cavities and faeces samples	Immunochromatography (Antigen)
Belsare et al 2014	105	41	146	Blood samples/Serum	Elisa (IgG)
Millán et al 2013	92	0	92	Blood samples/Serum	Elisa (IgG)
Bryan et al 2011	6	31	37	Blood samples/Serum	Serum neutralization
Latha et al 2007	112	48	160	Conjunctival samples	Elisa (Ag)
Alcalde et al 2013	44	56	100	Urine samples	Nested PCR
	38	62	100	PBMC Samples	Nested PCR
	12	88	100	Saliva	Nested PCR
Cho et al 2005	35	15	50	Blood samples	RT-PCR
Lúcio et al 2014	94	10	104	Blood samples	IC (Ab)
Posuwan et al 2010	3	99	102	Nasal samples	Nested PCR
Wang et al 2018	36	137	173	Blood samples/Serum	RT-PCR
Present study	30	86	116	Blood samples/Plasma	Nested PCR
	10	1	11	Swab samples	Nested PCR
	CDV POS
Author	Yes	No	Total	Year of biological sample collection
An DJ et al 2008	29	37	66	May 2005 and April 2006
Alves CDBT et al 2018	20	30	50	2008
	14	65	79	2009
	4	17	21	2010
	10	13	23	2011
	24	75	99	2012
	5	23	28	2013
	5	15	20	2014
Castanheira et al 2014	6	47	53	2010
	44	39	83	2011
Gencay et al 2004	55	554	609	2000 and 2002
Li et al 2018	50	151	201	May 2014 and April 2015
Gebara et al 2004	41	46	87	2001
Negrão et al 2007	125	63	188	2004
Romanutti et al 2016	84	152	236	2007 and 2014
Calderon et al 2007	73	26	99	2003 and 2004
Jin et al 2017	89	36	125	2013 and 2015
Fischer et al 2016	70	68	138	2010
	19	18	37	2011
Curi et al 2016	48	272	320	2011 and 2012
Acosta-Jamett et al 2015	257	243	500	2009 and 2012
Fung et al 2014	48	30	78	2011
Sepúlveda et al 2014	25	34	59	2010
Furtado et al 2013	71	103	174	May 2008 and January 2010
Woodroffe et al 2012	88	96	184	2001 to 2009
Acosta-Jamett et al 2011	224	168	392	2005 to 2007
Gowtage-Sequeira et al 2009	3	24	27	2001
	9	25	34	2002
	21	8	29	2003
Nava et al 2008	45	66	111	January 1999 and March 2005
Avizeh et al 2007	17	80	97	From 2004 to 2005
Cho et al 2005	35	15	50	2003-2004
Diaz et al 2016	30	53	83	2014
Budaszewski et al 2014	155	231	386	April 2008 and June 2012
Dowgier et al 2017	0	219	219	2013-2016
Latha et al 2007	112	48	160	2002
Levy et al 2008	21	74	95	May 2004
Józwik et al 2002	50	174	224	October 1998 and June 2001
Albrechtová et al 2011	25	49	74	2006
	18	143	161	2007
Lavan et al 2015	37	466	503	December 2011 to May 2012
Decaro et al 2016	0	78	78	2011-2013
Dezengrini et al 2007	223	594	817	2004-2005
Garde et al 2013	54	50	104	2010
Di Francesco et al 2012	30	23	53	2005-2008
Curi et al 2010	46	24	70	2004-2005
Luo et al 2017	685	1721	2406	March 2010 to December 2014
Belsare et al 2014	105	41	146	2011-2012
Lúcio et al 2014	94	10	104	2012
Millán et al 2013	92	0	92	2011
Silva et al 2018	40	106	146	2012-2013	CDV RNA
Posuwan et al 2010	3	99	102	2008-2009	Serology
Mira et al 2018	33	58	91	2015-2016
Wang et al 2018	36	137	173	2014-2015
Present study	16	45	61	2017
	12	32	44	2018
	8	3	11	2019
	CDV POS with CO-INFECTION			Frequency of Co-infection in CDV POS
Author	Yes	No	Total
Alves CDBT et al 2018	36	47	83	CPV-2
	17	66	83	CCoV
	3	80	83	CAdV-1
	4	79	83	CRV
Li et al 2018	19	27	46	CPV-2
	9	37	46	CCoV
Wang et al 2018	13	23	36	CCoV
Castanheira et al 2014	2	4	6	CPV
Luo et al 2017	168	517	685	CPV Ag
	CDV POS			CDV POS in Free-Ranging Dogs
Author	Yes	No	Total
McRee et al 2014	75	150	225	Free-ranging dogs
Curi et al 2016	48	272	320	Free-ranging dogs ( 10% live in restricted spaces; rural dogs)
Acosta-Jamett et al 2015	101	53	154	Free-ranging dogs (Urban)
	85	104	189	Free-ranging dogs (Rural)
Sepúlveda et al 2014	22	29	51	Free-ranging dogs (Villages)
Furtado et al 2013	71	103	174	Free-ranging dogs (park)
Acosta-Jamett et al 2011	143	91	234	Free-ranging (always/sometime) (Urban)
Nava et al 2008	45	66	111	Free-ranging individuals (Park)
Levy et al 2008	21	74	95	Free-ranging dogs (Village)
Garde et al 2013	54	50	104	Free-ranging dogs (Dichato, Chile - small town)
Curi et al 2010	46	24	70	Free-ranging dogs (park)
Belsare et al 2014	105	41	146	Free-ranging dogs (villages bodering the Great Indian Bustard Wildlife sanctuary)
Millán et al 2013	92	0	92	Free-ranging dogs (park)
Lúcio et al 2014	64	3	67	Free-ranging dogs (Urban)

## Sheet: CDV POS
	Global Random_CDV Positivity (Molecular, antibody and antigen detection)							Clinical Signal (CDV Positivity)							Type of Biological Sample (CDV Positivity)							Diagnostic Methods (CDV Positivity)							Frequency n amostral							Region (CDV Positivity)							Region and CDV Positivity (Molecular and serological assays)					Samples size (CDV Positivity)
	study	subgroup	num	denom	var7			study	subgroup	num	denom				study	subgroup	num	denom				study	subgroup	num	denom	var5			study	subgroup	num	denom				study	Subgroup	num	denom	var5			study	num	denom	var5		study	subgroup
	Alves et al 2018	10	32	77	32/77			An DJ et al 2008	10	31	31				Posuwan et al 2010	10	2	109				Luo et al 2017	10	685	2406	Mucous membranes fluids and fecal samples			Dong et al 2015	10	33	67				Chen et al 2018	10	58	132	China			Chen et al 2018	58	132	China		Dong et al 2015	10
	Chen et al 2018	10	58	132	58/132			Negrão FJ et al 2007	10	42	93				An DJ et al 2008	10	21	53				Fischer et al 2016	10	55	175	Mucous membranes fluids			Ashmi et al 2017	10	21	90				Li Chunqiu et al 2018	10	50	201	China			Li Chunqiu et al 2018	50	201	China		Ashmi et al 2017	10
	Li Chunqiu et al 2018	10	50	201	50/201			Gebara et al 2004	10	9	9				Present study	10	17	23				Ki et al 2017	10	68	150	Blood samples/serum			Dong-Jun et al 2008	10	29	66				Wang et al 2018	10	36	173	China			Wang et al 2018	36	173	China		Dong-Jun et al 2008	10
	Mira et al 2018	10	33	91	33/91			Present study	10	19	65				Fischer et al 2016	20	43	103				Lúcio et al 2014	10	94	104	Blood samples/serum			Kim et al 2001	10	45	51				Dong et al 2015	10	33	67	China			Dong et al 2015	33	67	China		Kim et al 2001	10
	Silva et al 2018	10	40	146	40/146			Budaszewski et al 2014	20	21	90				Di Francesco et al 2012	20	20	30				An DJ et al 2008	10	18	53	Mucous membranes fluids			Mira et al 2018	10	33	91				Ashmi et al 2017	10	21	90	India			Jin et al 2017	89	125	China		Mira et al 2018	10
	Wang et al 2018	10	36	173	36/173			Posuwan et al 2010	20	2	109				An DJ et al 2008	20	15	39				An DJ et al 2008	10	26	66	Blood lymphocyte samples			Decaro et al 2016	10	0	78				Latha et al 2007	10	112	160	India			Luo et al 2017	685	2406	China		Decaro et al 2016	10
	Ashmi et al 2017	10	21	90	21/90			Calderon et al 2007	20	9	22				Latha et al 2007	20	112	160				Athanasiou et al 2017	20	15	57	Ocular fluids			Di Francesco et al 2012	10	30	53				Dong-Jun et al 2008	10	29	66	South Korea			Ashmi et al 2017	21	90	India		Di Francesco et al 2012	10
	Dowgier et al 2017	10	0	219	0/219			Present study	20	11	21				Ashmi et al 2017	30	21	90				Latha et al 2007	20	15	22	Conjunctival samples			Alves et al 2018	10	32	77				Cho et al 2005	10	35	50	South Korea			Latha et al 2007	112	160	India		Alves et al 2018	10
	Decaro et al 2016	10	0	78	0/78			Fischer et al 2016	30	69	86				Decaro et al 2016	30	0	78				Józwik et al 2002	20	50	224	Mucous membranes fluids			Alcalde et al 2013	10	44	100				Kim et al 2001	10	45	51	South Korea			Belsare et al 2014	105	146	India		Alcade et al 2013	10
	Fischer et al 2016	10	89	175	89/175			Budaszewski et al 2014	30	23	90				Lavan et al 2015	30	37	503				Albrechtová et al 2011	20	43	235	Blood samples/serum			Calderon et al 2007	10	73	99				Jin et al 2017	10	89	125	China			Dong-Jun et al 2008	29	66	South Korea		Calderon et al 2007	10
	Dong et al 2015	10	33	67	33/67			Calderon et al 2007	30	18	22				Alcalde et al 2013	30	12	100				Avizeh et al 2007	20	17	97	Blood samples/serum			Cho et al 2005	10	35	50				Luo et al 2017	10	685	2406	China			Cho et al 2005	35	50	South Korea		Cho et al 2005	10
	Lavan et al 2015	10	37	503	37/503			Present study	30	11	36				Józwik et al 2002	30	50	224				Jin et al 2017	30	90	125	Blood samples			Gebara et al 2004	10	41	87				Belsare et al 2014	10	105	146	India			Kim et al 2001	45	51	South Korea		Gebara et al 2004	10
	Romanutti et al 2015	10	84	236	84/236			Fischer et al 2016	40	45	86				Alves CDBT et al 2018	40	32	77				Diaz et al 2016	30	30	83	Whole blood samples			Athanasiou et al 2017	20	15	57				Posuwan et al 2010	10	3	102	Thailand			Mira et al 2018	33	91	Italy		Athanasiou et al 2017	20
	Budaszewski et al 2014	10	155	386	155/386			Budaszewski et al 2014	40	26	90				Li et al 2018	40	50	201				Belsare et al 2014	30	105	146	Blood samples/serum			Avizeh et al 2007	20	17	97				Avizeh et al 2007	10	17	97	Iran			Dowgier et al 2017	0	219	Italy		Avizeh et al 2007	20
	Castanheira et al 2014	10	6	146	6/146			Calderon et al 2007	40	12	22				Dowgier et al 2017	40	0	90				Castanheira et al 2014	30	45	88	Blood samples/plasma			Gowtage-Sequeira et al 2009	20	33	90				Gencay et al 2004	10	55	609	Turkey			Decaro et al 2016	0	78	Italy		Gowtage-Sequeira et al 2009	20
	Gizzi et al 2014	10	9	104	9/104			Negrão FJ et al 2007	40	7	11				Budaszewski et al 2014	40	155	386				Millán et al 2013	30	92	92	Blood samples/serum			Castanheira et al 2014	20	45	88				Mira et al 2018	20	33	91	Italy			Di Francesco et al 2012	30	53	Italy		Castanheira et al 2014	20
	Alcalde et al 2013	10	44	100	44/100			Gebara et al 2004	40	11	37				Castanheira et al 2014	40	6	53				Garde et al 2013	30	54	104	Blood samples/serum			Millán et al 2013	20	92	92				Athanasiou et al 2017	20	15	57	Greece			Woodroffe et al 2012	88	184	Kenya		Millán et al 2013	20
	Di Francesco et al 2012	10	30	53	30/53			Present study	40	29	84				Gizzi et al 2014	40	9	104				Acosta-Jamett et al 2015	30	257	500	Blood samples			Diaz et al 2016	20	30	83				Dowgier et al 2017	20	0	219	Italy			Albrechtová et al 2011	43	235	Kenya		Diaz et al 2016	20
	Posuwan et al 2010	10	2	109	2/109			Mira et al 2018	50	33	91				Alcalde et al 2013	50	44	100				McRee et al 2013	30	75	225	Blood samples/serum			Fung et al 2014	20	48	78				Decaro et al 2016	20	0	78	Italy			Castanheira et al 2014	45	88	Cape Verde		Fung et al 2014	20
	Dong-Jun et al 2008	10	29	66	29/66			Wang et al 2018	50	36	173				Negrão et al 2007	50	113	188				Latha et al 2007	30	112	160	Ocular fluids			Sepúlveda et al 2014	20	25	59				Di Francesco et al 2012	20	30	53	Italy			Castanheira et al 2014	6	146	Cape Verde		Sepúlveda et al 2014	20
	Calderon et al 2007	10	73	99	73/99			Athanasiou et al 2017	50	19	57				Gebara et al 2004	50	41	87				Curi et al 2016	40	48	320	Blood samples/serum			Curi et al 2010	20	46	70				Józwik et al 2002	20	50	224	Poland			Alves et al 2018	32	77	Brazil		Curi et al 2010	20
	Negrão et al 2007	10	125	188	125/188			Di Francesco et al 2012	50	30	53				An DJ et al 2008	60	29	66				Fung et al 2014	40	48	78	Blood samples/serum			Levy et al 2008	20	21	95				Gowtage-Sequeira et al 2009	30	33	90	Namibia			Silva et al 2018	40	146	Brazil		Levy et al 2008	20
	Cho et al 2005	10	35	50	35/50			Latha et al 2007	50	112	160				Negrão et al 2007	60	88	188				Sepúlveda et al 2014	40	25	59	Blood samples/serum			Chen et al 2018	30	58	132				Ki et al 2017	30	68	150	Nigeria			Fischer et al 2016	89	175	Brazil		Chen et al 2018	30
	Gebara et al 2004	10	41	87	41/87			Negrão FJ et al 2007	50	76	84				Di Francesco et al 2012	60	6	24				Furtado et al 2013	40	71	174	Blood samples/serum			Li Chunqiu et al 2018	30	50	201				Castanheira et al 2014	30	45	88	Cape Verde			Budaszewski et al 2014	155	386	Brazil		Li Chunqiu et al 2018	30
	Kim et al 2001	10	45	51	45/51			Gebara et al 2004	50	9	9				Kim et al 2001	60	15	51				Woodroffe et al 2012	40	88	184	Blood samples/serum			Silva et al 2018	30	40	146				Castanheira et al 2014	30	6	146	Cape Verde			Gizzi et al 2014	9	104	Brazil		Silva et al 2018	30
	Present study	10	48	141	48/141			Present study	50	33	88				Castanheira et al 2014	70	6	146				Acosta-Jamett et al 2011	40	224	392	Blood samples/serum			Wang et al 2018	30	36	173				McRee et al 2014	30	75	225	Zimbabwe			Alcalde et al 2013	44	100	Brazil		Wang et al 2018	30
	Jin et al 2017	20	90	125	90/125			Fischer et al 2016	60	19	86				Alcalde et al 2013	70	38	100				Curi et al 2010	40	46	70	Blood samples/serum			Dowgier et al 2017	30	0	219				Millán et al 2013	30	92	92	Uganda			Negrão et al 2007	125	188	Brazil		Latha et al 2007	30
	Curi et al 2016	20	48	320	48/320			An DJ et al 2008	60	3	31				Present study	70	29	116				Gowtage-Sequeira et al 2009	40	33	90	Blood samples/serum			Fischer et al 2016	30	89	175				Woodroffe et al 2012	30	88	184	Kenya			Gebara et al 2004	41	87	Brazil		Dowgier et al 2017	30
	Diaz et al 2016	20	30	83	30/83			Present study	60	3	13				Chen et al 2018	70	58	132				Levy et al 2008	40	21	95	Blood samples/plasma			Romanutti et al 2015	30	84	236				Albrechtová et al 2011	30	43	235	Kenya			Present study	48	141	Brazil		Fischer et al 2016	30
	Acosta-Jamett et al 2015	20	257	500	257/500			Li C et al 2018	70	50	201				Silva et al 2018	70	40	146				Nava et al 2008	40	45	111	Blood samples/serum			Budaszewski et al 2014	30	155	386				Alves et al 2018	40	32	77	Brazil			Fischer et al 2016	55	175	Brazil		Romanutti et al 2015	30
	Belsare et al 2014	20	105	146	105/146			Gizzi et al 2014	70	9	104				Wang et al 2018	70	36	173				Dezengrini et al 2007	40	223	817	Blood samples/serum			Castanheira et al 2014	30	6	146				Silva et al 2018	40	40	146	Brazil			Curi et al 2016	48	320	Brazil		Budaszewski et al 2014	30
	Castanheira et al 2014	20	45	88	45/88			An DJ et al 2008	70	7	31				Fischer et al 2016	70	81	172				Gencay et al 2004	40	55	609	Blood samples/serum			Gizzi et al 2014	30	9	104				Fischer et al 2016	40	89	175	Brazil			Lúcio et al 2014	94	104	Brazil		Castanheira et al 2014	30
	Fung et al 2014	20	48	78	30/78			Present study	70	3	10				Romanutti et al 2016	70	84	236				Ashmi et al 2017	50	19	90	Mucous membranes fluids			Posuwan et al 2010	40	3	102				Fischer et al 2016	40	55	175	Brazil			Furtado et al 2013	71	174	Brazil		Gizzi et al 2014	30
	Lúcio et al 2014	20	94	104	94/104			Alves CDBT et al 2018	80	32	77				Calderon et al 2007	70	73	99				Di Francesco et al 2012	50	11	30	Mucous membranes fluids			Negrão et al 2007	30	125	188				Romanutti et al 2015	40	84	236	Argentina			Curi et al 2010	46	70	Brazil		Posuwan et al 2010	30
	McRee et al 2014	20	75	225	75/225			Li C et al 2018	80	50	201				Cho et al 2005	70	35	50				Negrão et al 2007	50	88	188	Blood lymphocyte samples			Present study	30	48	141				Budaszewski et al 2014	40	155	386	Brazil			Nava et al 2008	45	111	Brazil		Negrão et al 2007	30
	Sepúlveda et al 2014	20	25	59	25/59			Fischer et al 2016	80	32	86				Jin et al 2017	80	90	125				Kim et al 2001	50	15	51	Blood lymphocyte samples			Ki et al 2017	40	68	150				Gizzi et al 2014	40	9	104	Brazil			Dezengrini et al 2007	223	817	Brazil		Present study	30
	Furtado et al 2013	20	71	174	71/174			Budaszewski et al 2014	80	41	90				Curi et al 2016	80	48	320				Di Francesco et al 2012	50	5	24	Blood lymphocyte samples			Jin et al 2017	40	89	125				Alcalde et al 2013	40	44	100	Brazil			Garde et al 2013	54	104	Chile		Ki et al 2017	40
	Garde et al 2013	20	54	104	54/104			Gizzi et al 2014	80	9	104				Diaz et al 2016	80	30	83				Chen et al 2018	50	58	132	Blood samples			Luo et al 2017	40	685	2406				Garde et al 2013	40	54	104	Chile			Acosta-Jamett et al 2015	257	500	Chile		Jin et al 2017	40
	Millán et al 2013	20	92	92	92/92			An DJ et al 2008	80	7	31				Acosta-Jamett et al 2015	80	257	500				Silva et al 2018	50	40	146	Blood samples			Curi et al 2016	40	48	320				Calderon et al 2007	40	73	99	Argentina			Sepúlveda et al 2014	25	59	Chile		Luo et al 2017	40
	Woodroffe et al 2012	20	88	184	88/184			Calderon et al 2007	80	7	22				Belsare et al 2014	80	105	146				Wang et al 2018	50	36	173	Blood samples/serum			Fischer et al 2016	40	55	175				Negrão et al 2007	40	125	188	Brazil			Acosta-Jamett et al 2011	224	392	Chile		Curi et al 2016	40
	Acosta-Jamett et al 2011	20	224	392	224/392			Present study	80	3	10				Castanheira et al 2014	80	45	88				Romanutti et al 2016	50	84	236	Blood samples/serum			Acosta-Jamett et al 2015	40	257	500				Gebara et al 2004	40	41	87	Brazil			Romanutti et al 2015	84	236	Argentina		Fischer et al 2016	40
	Albrechtová et al 2011	20	43	235	43/235			Budaszewski et al 2014	90	12	90				Fung et al 2014	80	48	78				Calderon et al 2007	50	73	99	Blood samples/serum			Lavan et al 2015	40	37	503				Present study	40	48	141	Brazil			Calderon et al 2007	73	99	Argentina		Acosta-Jamett et al 2015	40
	Curi et al 2010	20	46	70	46/70										Lúcio et al 2014	80	94	104				Cho et al 2005	50	35	50	Blood samples/plasma			Belsare et al 2014	40	105	146				Curi et al 2016	40	48	320	Brazil			Diaz et al 2016	30	83	Galapagos		Lavan et al 2015	40
	Gowtage-Sequeira et al 2009	20	33	90	33/90										Sepúlveda et al 2014	80	25	59				Negrão et al 2007	50	113	188	Urine samples			Lúcio et al 2014	40	94	104				Diaz et al 2016	40	30	83	Galapagos			Levy et al 2008	21	95	Galapagos		Belsare et al 2014	40
	Levy et al 2008	20	21	95	21/95										Furtado et al 2013	80	71	174				Gebara et al 2004	50	41	87	Urine samples			McRee et al 2014	40	75	225				Acosta-Jamett et al 2015	40	257	500	Chile								Lúcio et al 2014	40
	Nava et al 2008	20	45	111	45/111										Garde et al 2013	80	54	104				Mira et al 2018	50	33	91	Pooled samples			Furtado et al 2013	40	71	174				Lavan et al 2015	40	37	503	USA								McRee et al 2014	40
	Avizeh et al 2007	20	17	97	17/97										Millán et al 2013	80	92	92				Dong et al 2015	50	33	67	Pooled samples			Garde et al 2013	40	54	104				Fung et al 2014	40	48	78	Panama								Furtado et al 2013	40
	Dezengrini et al 2007	20	223	817	223/817										McRee et al 2013	80	75	225				Ashmi et al 2017	60	21	90	Mucous membranes fluids			Woodroffe et al 2012	40	88	184				Sepúlveda et al 2014	40	25	59	Chile								Garde et al 2013	40
	Gencay et al 2004	20	55	609	55/609										Woodroffe et al 2012	80	88	184				Posuwan et al 2010	60	3	102	Mucous membranes fluids			Albrechtová et al 2011	40	43	235				Lúcio et al 2014	40	94	104	Brazil			Molecular					Woodroffe et al 2012	40
	Athanasiou et al 2017	30	15	57	15/57										Acosta-Jamett et al 2011	80	224	392				Di Francesco et al 2012	60	20	30	Mucous membranes fluids			Acosta-Jamett et al 2011	40	224	392				Furtado et al 2013	40	71	174	Brazil			Antigen					Albrechtová et al 2011	40
	Ki et al 2017	30	68	150	68/150										Albrechtová et al 2011	80	43	235				An DJ et al 2008	60	21	53	Mucous membranes fluids			Nava et al 2008	40	45	111				Acosta-Jamett et al 2011	40	224	392	Chile			Antibody					Acosta-Jamett et al 2011	40
	Luo et al 2017	30	685	2406	685/2406										Curi et al 2010	80	46	70				Alves CDBT et al 2018	60	32	77	Fecal samples			Dezengrini et al 2007	40	223	817				Curi et al 2010	40	46	70	Brazil								Nava et al 2008	40
	Fischer et al 2016	30	55	175	55/175										Gowtage-Sequeira et al 2009	80	33	90				Li Chunqiu et al 2018	60	50	201	Fecal samples			Gencay et al 2004	40	55	609				Levy et al 2008	40	21	95	Galapagos								Dezengrini et al 2007	40
	Latha et al 2007	30	112	160	112/160										Levy et al 2008	80	21	95				Budaszewski et al 2014	60	155	386	Fecal samples			Latha et al 2007	40	112	160				Nava et al 2008	40	45	111	Brazil								Gencay et al 2004	40
	Józwik et al 2002	30	50	224	50/224										Nava et al 2008	80	45	111				Alcalde et al 2013	60	44	100	Urine samples			Józwik et al 2002	40	50	224				Dezengrini et al 2007	40	223	817	Brazil								Józwik et al 2002	40
															Ki et al 2017	80	68	150				Alcalde et al 2013	60	38	100	Blood samples
															Avizeh et al 2007	80	17	97				Di Francesco et al 2012	60	6	24	Blood lymphocyte samples
															Dezengrini et al 2007	80	223	817				An DJ et al 2008	60	29	66	Blood lymphocyte samples
															Gencay et al 2004	80	55	609				Kim et al 2001	60	45	51	Blood samples/serum
																						Present study	60	48	141	Nasal fluids/plasma
																						Dowgier et al 2017	70	0	90	Fecal samples
																						Castanheira et al 2014	70	6	53	Fecal samples
																						Gizzi et al 2014	70	9	104	Fecal samples
																						Decaro et al 2016	70	0	78	Mucous membranes fluids
																						Lavan et al 2015	70	37	503	Mucous membranes fluids
																						Fischer et al 2016	70	81	172	Blood samples
[truncated: 6 more columns]

## Sheet: OR CDV
		Risk factors for CDV infection/CD [laboratory confirmed]
		CDV infection regarding the Gender										CDV infection regarding race
			Male		Female												Breed is reference
	id		a	b	c	d	a= positive				id		a	b	c	d
	Alves et al 2018		40	63	23	81	b=non-positive				Alves et al 2018		17	59	43	93
	Silva et al 2018		17	57	23	49	c= positive				Silva et al 2018		12	33	28	73
	Ki et al 2017		32	30	36	52	d=non-positive				Luo et al 2017		494	829	152	484
	Luo et al 2017		304	852	381	869					Fischer et al 2016		37	53	52	33
	Diaz et al 2016		13	26	17	27					Acosta-Jamett et al 2015		49	54	210	187
	Fischer et al 2016		26	40	63	46					Present study		5	25	32	48
	Acosta-Jamett et al 2015		211	207	48	35
	Lúcio et al 2014		51	6	45	2					CDV infection regarding free-ranging
	Acosta-Jamett et al 2011		169	135	51	31
	Avizeh et al 2007		10	54	7	26					id		a	b	c	d
	Dezengrini et al 2007		136	357	87	237					Acosta-Jamett et al 2015		186	157	71	85
	Present study		23	43	23	50					Lúcio et al 2014		64	3	32	5
											Sepúlveda et al 2014		22	29	3	5
											Acosta-Jamett et al 2011		177	139	37	26
											Hass et al 2008		30	32	8	28
											Dezengrini et al 2007		190	480	32	115
			CDV infection regarding the Age				< 12 months is reference
	id	latitude	a	b	c	d					CDV infection regarding vaccination
	Alves et al 2018	10	53	133	9	3	< 12 months						id	latitude	a	b	c	d
	Diaz et al 2016	10	3	18	27	34	< 12 months						Alves et al 2018	10	0	19	83	223	Vaccinated
	Fischer et al 2016	10	54	52	17	10	< 12 months						Luo et al 2017	10	36	940	649	781	Vaccinated
	Acosta-Jamett et al 2015	10	10	63	246	175	< 12 months						Fischer et al 2016	10	7	15	78	70	Vaccinated
	Castanheira et al 2014	10	10	14	34	25	< 12 months						Józwik et al 2002	10	11	83	33	49	Vaccinated
	Acosta-Jamett et al 2011	10	20	43	202	123	< 12 months						Present study	10	4	13	28	48	Vaccinated
	Dezengrini et al 2007	10	26	156	171	402	< 12 months						Alves et al 2018	20	7	17	76	225	Incomplete
	Present study	10	10	12	33	79	< 12 months						Luo et al 2017	20	96	240	589	1481	Incomplete
	Alves et al 2018	20	9	2	53	134	12-24 months						Fischer et al 2016	20	15	10	70	75	Incomplete
	Diaz et al 2016	20	8	19	22	33	12-24 months						Alves et al 2018	30	76	206	7	36	Non-vaccinated
	Fischer et al 2016	20	17	10	72	76	12-24 months						Ki et al 2017	30	54	50	14	32	Non-vaccinated
	Acosta-Jamett et al 2015	20	54	77	202	161	12-24 months						Luo et al 2017	30	553	541	132	1180	Non-vaccinated
	Castanheira et al 2014	20	9	7	35	32	12-24 months						Fischer et al 2016	30	63	60	22	25	Non-vaccinated
	Acosta-Jamett et al 2011	20	28	31	194	135	12-24 months						Józwik et al 2002	30	33	49	11	83	Non-vaccinated
	Dezengrini et al 2007	20	41	109	156	449	12-24 months						Present study	30	28	48	4	13	Non-vaccinated
	Present study	20	14	32	29	58	12-24 months
	Alves et al 2018	30	0	1	62	135	> 24 months
	Diaz et al 2016	30	19	15	11	37	> 24 months
	Fischer et al 2016	30	18	24	71	62	> 24 months
	Acosta-Jamett et al 2015	30	192	98	64	140	> 24 months				CDV infection regarding coinfection
	Castanheira et al 2014	30	25	18	19	21	> 24 months				id	latitude	a	b	c	d
	Acosta-Jamett et al 2011	30	174	92	48	74	> 24 months				Alves et al 2018		36	178	47	64	CPV
	Dezengrini et al 2007	30	130	293	67	265	> 24 months				Luo et al 217		168	722	685	471
	Present study	30	19	46	24	43	> 24 months				Castanheira et al 2014		2	78	4	62
